# Supplementary material for: Bioinformatics reveal macrophages marker genes signature in breast cancer to predict prognosis
Source: Ann Med. 2021 Jun 30;53(1):1020–32. doi: 10.1080/07853890.2021.1914343 (PMC8253219; doi:10.1080/07853890.2021.1914343)
Supplement: Supplemental Material [file IANN_A_1914343_SM5338.zip]

Archive with 4 entries (4 files):
- Supplemental files/supplemental Figure S1.tif
- Supplemental files/supplemental Figure S2.tif
- Supplemental files/supplemental Figure S3.tif
- Supplemental files/Supplemental Table S1.docx
